# Supplementary material for: Hepatic DKK1-driven steatosis is CD36 dependent
Source: Life Sci Alliance. 2022 Nov 21;6(1):e202201665. doi: 10.26508/lsa.202201665 (PMC9679335; doi:10.26508/lsa.202201665)
Supplement: Supplementary file 2 [file LSA-2022-01665_SdataFS1.xls]

## Sheet: Figure S1
Figure S1B
	liver weight			LW/BW(mg/g)
	Chow-6M	HFD-6M		Chow-6M	HFD-6M
	1.22	2.83		37.1	53.4
	1.31	2.91		38.5	58.2
	1.04	2.43		31.3	59.9
	1.27	2.44		36.2	46
	1.23	2.38		39.3	44.7
Figure S1D
	Chow-6M														HFD-6M
ALT	14.819	24.69	19.25	20.04	32.15	28.48	27.5	22.93	11.79	28.48	14.47	22.08	17.34	12.44	148.51	200.4	185.18	181.64	327.93	203.21	198.56	177.17	150.759	149.64	195.84	195.84	268.49	265.45	242.01
AST	73.49	98.9	95.08	96.05	94.1	106.11	96.05	103.47	106.11	84.82	48.17	74.67	98.9	74.67	144.34	136.73	121.5	136.03	154.65	128.19	109.45	131.08	123.01	88.01	94.1	125.25	115.27	158.13	122.26	106.11	183.3
Figure S1E
	Chow-6M															HFD-6M
TC	597.015	595.298	601.406	595.298	595.298	599.051	599.051	593.899	593.899	592.819	592.819	593.899	599.051	597.015	593.899	1183.23	1183.37	1182.98	1183.37	1183.23	1209.45	1183.37	1183.23	1186.07	1184.4	1184.4	1183.23	1182.98	1182.98	1184.4	1183.37	1190.6
TG	462	1026	1211	589	777	964	1088	964	902	715	526	777	652	589	589	1304	1430	1304	1052	1555	925	1304	1555	1052	1430	1555	1430	1178	669	1680	1052	1178
