# Supplementary material for: Hepatic DKK1-driven steatosis is CD36 dependent
Source: Life Sci Alliance. 2022 Nov 21;6(1):e202201665. doi: 10.26508/lsa.202201665 (PMC9679335; doi:10.26508/lsa.202201665)
Supplement: Supplementary file 3 [file LSA-2022-01665_SdataF2.xls]

## Sheet: Figure 2
Figure 2B
Chow-AAV-GFP-NC						HFD-AAV-GFP-NC						HFD-AAV-OE-DKK1						HFD-AAV-sh-DKK1
31.6	31.2	31.3				26.1	29.7	30.6	27.6			25.1	27.1	27.2	30.1	26.2		24.7	23.2	23.1	24.2	20.8	22.6
31.2	31.2	31.4				32	35.8	37.1	34.9			29.6	32.3	29.6	35.1	31.8		28.6	27.3	28.6	30.6	25.3	27.3
30.7	31.2	30				33.3	37.5	38.9	37.2			30.6	33.9	31.3	35.6	32.8		29.2	28.8	30.5	32	27.1	28.6
31.7	32.6	32.2				33.8	37.7	41.2	37.8			30.8	34.8	33.1	36	33.4		30.1	31.2	31.9	33.8	29.4	31.2
31.5	33.5	32.6				36.2	40.5	43.5	40			32.9	36.6	35.1	37.5	35.5		32.7	35.8	35.5	37	32.9	35
33.4	36.8	35				39.8	42.3	46.4	42.7			36.3	40.9	39.3	40.1	38.3		35.3	40.7	39.6	39.9	37.4	39.2
32.8	35.6	34.2				43.2	45.2	48.5	45.9			39.8	45.1	43.8	45.4	41.8		38.3	45.9	43.9	43.4	42.5	44.1
32.4	37.1	34.75				44.7	46.5	49.3	47.7			42.9	48	46.4	46.8	46		41.1	49.4	47.6	46.8	47	48.1
32.1	36.5	34.3				43.9	45.4	47.6	47			43.1	48.2	45.4	45.9	44.6		42.3	49	49.2	48.5	48.4	49.6
33	37.1	35.05				46.2	47.4	49.3	48.6			46.4	51	47.9	48.9	48		45.2	52.3	51.8	51.2	51.2	52.6
33.2	38.9	36.05				46.9	48.2	50	50			48	53.3	50.4	50.6	50		47.3	53.7	52.7	52.6	53	54.2
35.1	40.9	38.1				47.8	49	50.4	50.9			47.1	53.2	51	49.6	48.9		48.1	54.1	53.8	52.2	54.8	54.3
33.9	39	36.45				48.4	49.4	51.1	51.6			47.3	54.9	51.1	49.9	49.6		47.6	54	54.1	52.6	54.5	54.6
36.5	40.2	38.35				48.7	50.3	52.1	52.3			48	56.1	52.1	50.5	51.6		46.2	52.8	53	51.6	53.6	53.3
37.2	41.2	39.2				49.8	50.1	53.6	52.3			48.1	56.6	52.7	50.9	51.2		48.2	54.5	54	53.5	54.8	54.6
38.4	42.5	40.45				51	50.7	54.6	53.3			49.5	58.1	54.3	52.3	53.2		49.1	57.9	56.1	54.1	56.2	56.8
39.4	43.5	41.45				51.7	51.7	55.3	53.8			50.7	59.8	54.9	53	54.2		49.8	59.7	57.6	55.5	57.2	58
40.9	46.6	43.75				51.8	52.6	55.9	54.6			50.6	60.5	55.7	53.9	55		50.8	60.7	58.6	56.6	58.5	58.2
40.6	47	43.8				51.4	50.9	54	53.1			50.2	60.8	55.3	52.3	55.1		49.9	61.3	56.3	56.8	58.7	57.6
41.2	46.8	44				51.6	51.8	55.6	53.9			50.4	51.9	56.4	54	55		50	61.2	56.7	58	58.5	58.2
40.9	47.5	44.2				50.9	51.8	54.9	53.9			50.6	61.8	56.2	53.4	54.6		50.1	61.4	56.8	57.8	57.2	58.1
Figure 2C
										Figure 2E						Figure 2F
											TC						TG
											Chow-AAV-GFP-NC	HFD-AAV-GFP-NC	HFD-AAV-OE-DKK1	HFD-AAV-sh-DKK1			Chow-AAV-GFP-NC	HFD-AAV-GFP-NC	HFD-AAV-OE-DKK1	HFD-AAV-sh-DKK1
											0.0319508	0.131113	0.133691	0.0877859			0.32	0.63511	0.885519	0.557616
DKK1											0.0377782	0.139529	0.156554	0.0930678			0.172957	0.727014	0.834989	0.57258
											0.035	0.156554	0.181504	0.095261			0.382776	0.763972	0.89	0.607569
										Figure S2I
												Chow-AAV-GFP-NC			HFD-AAV-GFP-NC			HFD-AAV-OE-DKK1			HFD-AAV-sh-DKK1
											SREBP1	1	0.8561	1.1439	1.4532	2.2158	0.9928	1.6763	1.6547	1.8633	0.6187	0.8993	1.1727
β-Tubulin											HMGCR	1.168	0.848	0.992	0.336	0.416	0.352	0.448	0.528	0.448	0.504	0.736	0.68
											CD36	0.9669	1.0455	0.9835	3.1942	2.4917	3.1694	3.8058	4.0289	4.3926	1.2603	1.2975	1.1901
											FATP1	1.0714	1.1429	0.8571	0.5	0.4286	0.6429	0.7857	0.7857	0.9286	1.2857	1	0.8571
											FASN	1.0577	0.8782	1.0705	1.6282	1.6667	1.9423	0.8462	0.8718	0.7308	1.3654	1.3974	1.5128
											PPARγ	0.9993	1.404	0.5942	3.2802	2.2368	3.3047	10.2085	10.2085	8.3218	0.4668	0.3558	0.4366
											UCP2	0.8533	1.04	1.0933	1.36	1.72	1.6933	1.9467	1.7733	1.2667	3.28	3.44	2.2133
											ACOX1	1.0497	1.0087	0.9417	0.6629	0.9096	1.2333	0.6183	0.6623	0.3647	0.5398	0.6873	0.8854
Figure 2G-H
	Chow-AAV-GFP-NC						HFD-AAV-GFP-NC						HFD-AAV-OE-DKK1						HFD-AAV-sh-DKK1
TG	0.83	0.67	0.7				1.01	1.05	1.14				1.2	0.94	0.96	1.39	0.91		0.88	0.98	0.88	0.95
TC	3.96	4.05	4.2				9.87	10.16	9.47				9.31	9.49	10.56				7.66	9.13	7.37
