# Supplementary material for: Hepatic DKK1-driven steatosis is CD36 dependent
Source: Life Sci Alliance. 2022 Nov 21;6(1):e202201665. doi: 10.26508/lsa.202201665 (PMC9679335; doi:10.26508/lsa.202201665)
Supplement: Supplementary file 5 [file LSA-2022-01665_SdataF3.xls]

## Sheet: Figure3
Figure 3B								Figure 3C
	AML12								HepG2
	DKK1 +/+			DKK1 -/-					DKK1 +/+			DKK1 -/-
BSA	0.022	0.025	0.026	0.03	0.029	0.033		BSA	0.04	0.052	0.04	0.036	0.023	0.036
FFA	0.401	0.358	0.34	0.288	0.286	0.298		FFA	0.309	0.309	0.367	0.152	0.237	0.237
Figure 3D								Figure 3E
	AML12								HepG2
	Control			WAY262611					Control			WAY262611
BSA	0.022	0.03	0.039	0.019	0.042	0.043		BSA	0.018	0.021	0.018	0.021	0.023	0.019
FFA	0.155	0.166	0.198	0.147	0.147	0.168		FFA	0.114	0.124	0.121	0.057	0.068	0.059
Figure 3G								Figure 3H
	AML12								HepG2
	LV-GFP-NC			LV-OE-DKK1					LV-GFP-NC			LV-OE-DKK1
BSA	0.025	0.018	0.021	0.023	0.02	0.018		BSA	0.011	0.02	0.019	0.017	0.018	0.015
FFA	0.089	0.086	0.074	0.116	0.121	0.119		FFA	0.025	0.04	0.031	0.082	0.084	0.104
Figure 3I								Figure 3J
	AML12								HepG2
	Control			r-mDKK1					Control			r-hDKK1
BSA	0.036	0.037	0.052	0.079	0.084	0.097		BSA	0.04	0.047	0.044	0.06	0.058	0.059
FFA	0.123	0.132	0.127	0.201	0.208	0.193		FFA	0.216	0.223	0.237	0.26	0.249	0.255
