# Supplementary material for: Hepatic DKK1-driven steatosis is CD36 dependent
Source: Life Sci Alliance. 2022 Nov 21;6(1):e202201665. doi: 10.26508/lsa.202201665 (PMC9679335; doi:10.26508/lsa.202201665)
Supplement: Supplementary file 6 [file LSA-2022-01665_SdataF4.xls]

## Sheet: Figure 4
Figure 4C								Figure 4D
	AML12								HepG2
		LV-GFP-NC			LV-OE-DKK1					LV-GFP-NC			LV-OE-DKK1
	SREBP1	0.9362	1.0623	1.0015	1.2076	1.396	1.4012		SREBP1	0.83	1.14	1.03	4.48	3.45	4.13
	HMGCR	0.8879	1.0972	1.0149	1.6113	1.7506	1.4639		HMGCR	0.92	1.03	1.05	2.79	2.93	2.54
	ABCG1	1.2157	0.9172	0.8671	13.0523	15.3465	19.899		PPARγ	1.05	0.88	1.07	1.34	1.09	1.05
	CYP7A1	0.9104	0.9209	1.1686	1.3498	1.0768	0.9527		SCD1	1.17	0.56	1.27	3.38	2.54	2.62
	PPARγ	0.81	0.9261	1.2639	13.9279	12.4205	12.0853		FASN	0.97	0.94	1.09	3.57	3.1	2.82
	SCD1	0.9981	1.0685	0.9334	1.6358	1.5587	1.3881		FATP1	0.79	0.99	1.22	1.71	1.83	0.94
	FASN	1.0399	0.9834	0.9767	0.9774	1.0062	0.8125		CD36	1.09	0.95	0.96	1.26	1.2	1.33
	FATP1	0.9302	1.074	0.9958	1.3721	1.6435	1.3274		CIDEC	0.79	1.03	1.18	2.64	3.54	2.42
	CD36	0.8658	1.0838	1.0504	2.0513	1.9121	1.8421		FABP1	1.15	0.97	0.88	2.1	1.67	1.6
	CIDEC	1.0188	0.5623	1.4189	3.8198	3.5105	2.501		PPARα	0.96	0.97	1.06	0.91	0.79	0.77
	FABP1	1.2034	1.1189	0.6776	1.6515	1.3421	1.995		CPT1α	1.07	0.95	0.99	1.1	0.95	0.84
	ACOX1	0.9658	1.0324	1.0018	1.0138	1.0042	0.8704		UCP2	1.01	0.94	1.05	0.98	0.75	0.72
	CPT1α	1.0252	1.0136	0.9612	0.7981	0.8611	0.8352		MCAD	1.01	0.94	1.06	0.94	0.87	0.82
	MCAD	0.9527	1.0651	0.9822	0.8898	0.998	1.153
	LCAD	0.9325	1.0476	1.0199	0.7872	0.795	0.8901
Figure 4E								Figure 4F
	AML12								HepG2
		DKK1 +/+			DKK1-/-					DKK1 +/+			DKK1-/-
	SREBP1	1.0625	0.8438	1.0781	0.8281	0.7188	0.8906		HMGCR	0.9591	1.0903	0.9506	0.6286	0.6252	0.7257
	HMGCR	0.9512	0.7561	1.2683	0.4634	0.3902	0.5854		CYP7A1	1.0113	0.9746	1.0113	0.7972	0.6958	0.8197
	ABCG1	1.1111	0.8611	1	0.5278	0.4722	0.6389		PPARγ	1.0793	0.854	1.067	0.394	0.3647	0.4474
	PPARγ	1.0145	1.1449	0.8406	0.7246	0.7826	0.6957		SCD1	0.9982	1.01	0.9917	0.4307	0.461	0.4348
	SCD1	1.1122	1.024	0.8617	0.5772	0.6032	0.6172		FASN	1.0799	0.8402	1.0799	0.6975	0.7045	0.7598
	FASN	1.0667	1	0.8667	0.2	0.2667	0.2667		ACC	0.5193	1.5053	0.9719	0.6281	0.6386	0.6211
	ACC	1	1.0833	0.8333	0.3333	0.25	0.1667		FATP1	1.1	1	1	0.9	0.8	0.5
	FATP1	1.1176	1.0588	0.8235	0.7647	0.7059	0.7647		CD36	0.968	0.8836	1.1461	0.6598	0.6804	0.6644
	CD36	1.1667	1.0833	0.7917	0.6667	0.5417	0.5833		PLIN2	0.9452	0.9125	1.1426	1.0613	1.0183	1.0093
	PLIN2	1.1499	0.9713	0.8801	0.395	0.4016	0.3846		UCP2	1.1382	0.8684	1	4.8882	4.5789	4.2434
	UCP2	0.8276	1.1379	1	0.8966	0.931	1		PPARα	0.7661	1.0464	1.1857	0.7964	0.7375	0.7357
	PPARα	0.8571	1	1	1.7143	1.8143	1.7143		ACOX1	0.8422	1.1984	0.9594	0.9234	0.7859	0.8547
	ACOX1	0.9483	1.0172	1.0345	1.6552	1.6207	1.7414		CPT1α	0.9909	0.9037	1.1045	0.7505	0.7079	0.7323
	CPT1α	0.956	0.967	1.0769	1.2527	1.3187	1.3407
	MCAD	0.973	1	1	1.6757	1.6757	1.7568
