# Supplementary material for: Hepatic DKK1-driven steatosis is CD36 dependent
Source: Life Sci Alliance. 2022 Nov 21;6(1):e202201665. doi: 10.26508/lsa.202201665 (PMC9679335; doi:10.26508/lsa.202201665)
Supplement: Supplementary file 8 [file LSA-2022-01665_SdataFS3.xls]

## Sheet: Figure S3
Figure S3B
	WT			WT-FFA			DKK1-KO			DKK1-KO-FFA
ROCK1	0.666667	1.29167	1.05556	1.15278	1.09722	1.05556	0.819444	1.25	1.43056	0.361111	0.527778	0.861111
JNK	0.83871	0.967742	1.16129	0.935484	1.03226	1.09677	1.32258	2	1.74194	0.258065	0.645161	0.387097
PPARγ	0.630435	1.11594	1.26087	1.42754	1.5942	1.77536	1	1.82609	1.76087	0.644928	0.666667	1.01449
Figure S3C
	p-JNK
	T-JNK
	ROCK1
	GAPDH
