# Supplementary material for: Hepatic DKK1-driven steatosis is CD36 dependent
Source: Life Sci Alliance. 2022 Nov 21;6(1):e202201665. doi: 10.26508/lsa.202201665 (PMC9679335; doi:10.26508/lsa.202201665)
Supplement: Supplementary file 9 [file LSA-2022-01665_SdataF6.xls]

## Sheet: Figure 6
Figure 6A
GTT	HFD-AAV-GFP-NC			HFD-AAV-OE-DKK1			HFD-AAV-sh-DKK1				GTT-AUC	HFD-AAV-GFP-NC			HFD-AAV-OE-DKK1			HFD-AAV-sh-DKK1
0	11.7	12.9	14.5	13.7	14.7	14	6.9	9	7		AUC	89.35	86.6	89.85	96.45	110.1	112.2	68.35	61.85	53.95
15	27.4	24.2	24.2	27.2	26.6	26.9	19.4	18.6	12.8
30	19.1	19.8	17.9	24.1	26.2	26.1	13.3	11.2	11.3
60	14.1	15.5	17.3	18.6	22.4	23.2	15.2	10.9	10.3
90	16	14.3	16.1	13.7	19.6	19.6	11.5	11.3	10.5
120	13.8	12.7	14.2	12	15.8	18.8	11	10.7	11.1
Figure 6B
ITT	HFD-AAV-GFP-NC			HFD-AAV-OE-DKK1			HFD-AAV-sh-DKK1				ITT-AUC	HFD-AAV-GFP-NC			HFD-AAV-OE-DKK1			HFD-AAV-sh-DKK1
0	11.2	9.2	12.4	13.4	17.6	16.3	10.8	11.6	12.5			37.45	40.75	41.5	41.1	46.25	46.35	36.7	31.6	35.2
15	6.5	8.4	10.7	8.4	8.9	10.5	6.9	5.2	6.1
30	5.7	6.5	6.7	7	6.6	6.5	5.9	5.5	5.3			Figure 6D
60	6.1	5.8	6.4	7	6.8	7	6	4.7	5.5
90	8.5	9.5	6.9	7.8	9.4	8.8	7.4	6.2	7.3
120	10.1	11.9	9.2	8.4	11.5	10.8	10.2	8.4	9.5
Figure 6C												p-FOXO1
p-JNK
												T-FOXO1
T-JNK
												P-AKT
GAPDH
												T-AKT
												GAPDH
